# Supplementary material for: CITEViz: interactively classify cell populations in CITE-Seq via a flow cytometry-like gating workflow using R-Shiny
Source: BMC Bioinformatics. 2024 Apr 2;25:142. doi: 10.1186/s12859-024-05762-1 (PMC10988918; doi:10.1186/s12859-024-05762-1)
Supplement: Supplementary file 2 — Additional file 2. Tukey Honestly Significant Difference Test of Detected Antibodies per Patient Donor. [file 12859_2024_5762_MOESM2_ESM.xlsx]

## Sheet: Sheet1
Supplementary Table 1 - The number of unique antibodies detected is statistically different between patients 1-4 and patients 5-8.
Tukey Honestly Significant Difference Test of Detected Antibodies per Patient Donor
group	diff	lwr	upr	p adj
P2-P1	-0.221	-2.855	2.412	1
P3-P1	0.177	-2.512	2.866	1
P4-P1	-0.292	-2.956	2.371	1
P5-P1	-10.357	-12.812	-7.902	0
P6-P1	-10.893	-13.384	-8.401	0
P7-P1	-11.575	-13.931	-9.219	0
P8-P1	-14.207	-16.538	-11.876	0
P3-P2	0.398	-2.443	3.24	1
P4-P2	-0.071	-2.888	2.746	1
P5-P2	-10.136	-12.757	-7.515	0
P6-P2	-10.671	-13.327	-8.016	0
P7-P2	-11.354	-13.882	-8.825	0
P8-P2	-13.986	-16.491	-11.48	0
P4-P3	-0.469	-3.339	2.4	1
P5-P3	-10.534	-13.211	-7.857	0
P6-P3	-11.07	-13.781	-8.359	0
P7-P3	-11.752	-14.338	-9.166	0
P8-P3	-14.384	-16.948	-11.82	0
P5-P4	-10.065	-12.716	-7.414	0
P6-P4	-10.6	-13.286	-7.915	0
P7-P4	-11.283	-13.842	-8.723	0
P8-P4	-13.915	-16.452	-11.378	0
P6-P5	-0.535	-3.014	1.943	0.998
P7-P5	-1.218	-3.56	1.124	0.764
P8-P5	-3.85	-6.167	-1.533	0
P7-P6	-0.682	-3.063	1.698	0.989
P8-P6	-3.314	-5.67	-0.958	0.001
P8-P7	-2.632	-4.844	-0.42	0.008
group = groups compared in a pairwise test
diff = mean difference between two groups
lwr = lower bound of the confidence interval
upr = upper bound of the confidence interval
padj = adjusted p-value
